# Supplementary material for: Epidemiology of drug–resistant tuberculosis in Hunan China over a 10–year period
Source: Front Public Health. 2026 Feb 23;14:1771140. doi: 10.3389/fpubh.2026.1771140 (PMC12968256; doi:10.3389/fpubh.2026.1771140)
Supplement: Supplementary file 2 [file Table_1.xlsx]

## Sheet: Supplemental Table 1
Appendix 1-Table S1 Characterization of Drug-resistant tuberculosis from central south China by univariate analysis
Characteristics		SDR-TB (n,%)				PDR-TB (n,%)				MDR-TB (n,%)				RR-TB(n,%)				INH-R TB (n,%)
		Yes	No	ᵡ2	P	Yes	No	ᵡ2	P	Yes	No	ᵡ2	P	Yes	No	ᵡ2	P	Yes	No	ᵡ2	P
Year of onset	2014	589 (53.65)	273 (46.35)	27.7966	0.00103141	63 (10.70)	526 (89.30)	10.3215	0.325089	290 (49.24)	299 (50.76)	39.609	0	235 (39.90)	354 (60.10)	10.373	0.321143	202 (34.30)	387 (65.70)	36.9897	2.64295e-05
	2015	657 (55.56)	292 (44.44)			91 (13.85)	566 (86.15)			338 (51.45)	319 (48.55)			223 (33.94)	434 (66.06)			211 (32.12)	446 (67.88)
	2016	807 (57.87)	340 (42.13)			123 (15.24)	684 (84.76)			447 (55.39)	360 (44.61)			235 (29.12)	572 (70.88)			260 (32.22)	547 (67.78)
	2017	885 (57.63)	375 (42.37)			116 (13.11)	769 (86.89)			471 (53.22)	414 (46.78)			297 (33.56)	588 (66.44)			268 (30.28)	617 (69.72)
	2018	764 (61.65)	293 (38.35)			96 (12.57)	668 (87.43)			442 (57.85)	322 (42.15)			225 (29.45)	539 (70.55)			217 (28.40)	547 (71.60)
	2019	677 (57.90)	285 (42.10)			93 (13.74)	584 (86.26)			375 (55.39)	302 (44.61)			209 (30.87)	468 (69.13)			222 (32.79)	455 (67.21)
	2020	555 (58.02)	233 (41.98)			80 (14.41)	475 (85.59)			295 (53.15)	260 (46.85)			172 (30.99)	383 (69.01)			169 (30.45)	386 (69.55)
	2021	589 (57.56)	250 (42.44)			93 (15.79)	496 (84.21)			308 (52.29)	281 (47.71)			186 (31.58)	403 (68.42)			171 (29.03)	418 (70.97)
	2022	713 (47.83)	372 (52.17)			97 (13.60)	616 (86.40)			314 (44.04)	399 (55.96)			252 (35.34)	461 (64.66)			234 (32.82)	479 (67.18)
	2023	361 (52.35)	172 (47.65)			55 (15.24)	306 (84.76)			175 (48.48)	186 (51.52)			124 (34.35)	237 (65.65)			122 (33.80)	239 (66.20)
Gender	Male	1583 (32.01)	3363 (67.99)	4.35025	0.0370036	657 (13.28)	4289 (86.72)	3.45181	0.0631827	2656 (53.70)	2290 (46.30)	13.7541	0.000208363	1522 (30.77)	3424 (69.23)	4.31756	0.0377211	2862 (57.86)	2084 (42.14)	20.2234	6.89046e-06
	Female	575 (34.83)	1076 (65.17)			250 (15.14)	1401 (84.86)			799 (48.39)	852 (51.61)			554 (33.56)	1097 (66.44)			850 (51.48)	801 (48.52)
Age groups	＜20	111 (36.51)	193 (63.49)	109.656	1.0822e-20	50 (16.45)	254 (83.55)	18.6673	0.00929583	136 (44.74)	168 (55.26)	163.308	6.45273e-32	97 (31.91)	207 (68.09)	105.798	6.82302e-20	144 (47.37)	160 (52.63)	170.558	1.91467e-33
	20~	335 (36.22)	590 (63.78)			127 (13.73)	798 (86.27)			456 (49.29)	469 (50.71)			291 (31.46)	634 (68.54)			488 (52.76)	437 (47.24)
	30~	228 (28.01)	586 (71.99)			100 (12.28)	714 (87.72)			476 (58.48)	338 (41.52)			219 (26.90)	595 (73.10)			505 (62.04)	309 (37.96)
	40~	310 (26.45)	862 (73.55)			139 (11.86)	1033 (88.14)			711 (60.67)	461 (39.33)			304 (25.94)	868 (74.06)			758 (64.70)	414 (35.30)
	50~	504 (30.82)	1131 (69.18)			220 (13.45)	1415 (86.55)			894 (54.68)	741 (45.32)			498 (30.46)	1137 (69.54)			961 (58.78)	674 (41.22)
	60~	376 (32.87)	768 (67.13)			164 (14.34)	980 (85.66)			590 (51.57)	554 (48.43)			381 (33.30)	763 (66.70)			641 (55.95)	503 (44.05)
	70~	244 (48.32)	261 (51.68)			84 (16.63)	421 (83.37)			168 (33.27)	337 (66.73)			228 (45.15)	277 (54.85)			188 (37.23)	317 (62.77)
	≥80	50 (51.02)	48 (48.98)			23 (23.47)	75 (76.53)			24 (24.49)	74 (75.51)			58 (59.18)	40 (40.82)			27 (27.55)	71 (72.45)
Occupation	farmers	1335 (31.40)	2916 (68.60)	39.1645	6.64519e-07	563 (13.24)	3688 (86.76)	8.12269	0.229252	2313 (54.41)	1938 (45.59)	58.2945	9.98745e-11	1287 (30.27)	2964 (69.73)	34.2748	5.95339e-06	2490 (58.57)	1761 (41.43)	64.5182	5.41035e-12
	no-jobs	160 (27.87)	414 (72.13)			85 (14.81)	489 (85.19)			324 (56.45)	250 (43.55)			167 (29.10)	407 (70.90)			346 (60.28)	228 (39.72)
	students	104 (36.62)	180 (63.38)			39 (13.73)	245 (86.27)			135 (47.54)	149 (52.46)			85 (29.93)	199 (70.07)			141 (49.65)	143 (50.35)
	workers	95 (29.97)	222 (70.03)			39 (12.30)	278 (87.70)			180 (56.78)	137 (43.22)			89 (28.08)	228 (71.92)			189 (59.62)	128 (40.38)
	office staff	199 (38.12)	323 (61.88)			85 (16.28)	437 (83.72)			225 (43.10)	297 (56.90)			194 (37.17)	328 (62.83)			248 (47.51)	274 (52.49)
	retirees	151 (39.95)	227 (60.05)			63 (16.67)	315 (83.33)			157 (41.53)	221 (58.47)			157 (41.53)	221 (58.47)			169 (44.71)	209 (55.29)
	others	114 (42.07)	157 (57.93)			33 (12.18)	238 (87.82)			121 (44.65)	150 (55.35)			97 (35.79)	174 (64.21)			129 (47.60)	142 (52.40)
Region	East of Hunan (Changsha‎, Xiangtan, Zhuzhou)	690 (42.15)	947 (57.85)	134.501	4.24252e-28	268 (16.37)	1369 (83.63)	16.5244	0.00239046	650 (39.71)	987 (60.29)	197.853	1.08769e-41	676 (41.30)	961 (58.70)	123.445	9.80832e-26	733 (44.78)	904 (55.22)	165.209	1.11575e-34
	South of Hunan (Hengyang, Yongzhou, Chenzhou)	322 (26.89)	875 (73.11)			138 (11.53)	1059 (88.47)			724 (60.48)	473 (39.52)			300 (25.06)	897 (74.94)			765 (63.91)	432 (36.09)
	West of Hunan (Zhangjiajie, Xiangxi, Huaihua)	180 (22.33)	626 (77.67)			97 (12.03)	709 (87.97)			524 (65.01)	282 (34.99)			197 (24.44)	609 (75.56)			546 (67.74)	260 (32.26)
	North of Hunan (Yueyang, Changde)	295 (28.84)	728 (71.16)			138 (13.49)	885 (86.51)			578 (56.50)	445 (43.50)			279 (27.27)	744 (72.73)			608 (59.43)	415 (40.57)
	Center of Hunan (Loudi, Yiyang, Shaoyang)	671 (34.70)	1263 (65.30)			266 (13.75)	1668 (86.25)			979 (50.62)	955 (49.38)			624 (32.26)	1310 (67.74)			1060 (54.81)	874 (45.19)
Note: TB, tuberculosis; DR-TB, drug-resistant tuberculosis. The table lists common DR-TB subtypes; this is not an exhaustive classification. Pearson's chi-square test was used for comparison.
